# Supplementary material for: Five Tetramic Acid Derivatives Isolated from the Iranian Fungus Colpoma quercinum CCTU A372
Source: Biomolecules. 2021 May 22;11(6):783. doi: 10.3390/biom11060783 (PMC8224775; doi:10.3390/biom11060783)
Supplement: Supplementary file 1 [file biomolecules-11-00783-s001.zip]

Archive with 1 entries (1 files):
- biomolecules-1233086-supplementary.pdf
